# Supplementary material for: Tin Diselenide (SnSe2) Van der Waals Semiconductor: Surface Chemical Reactivity, Ambient Stability, Chemical and Optical Sensors
Source: Materials (Basel). 2022 Feb 2;15(3):1154. doi: 10.3390/ma15031154 (PMC8838464; doi:10.3390/ma15031154)
Supplement: Supplementary file 1 [file materials-15-01154-s001.zip]

Archive with 1 entries (1 files):
- materials-1522459-supplementary.pdf
